# Supplementary material for: Enacting national social distancing policies corresponds with dramatic reduction in COVID19 infection rates
Source: PLoS One. 2020 Jul 30;15(7):e0236619. doi: 10.1371/journal.pone.0236619 (PMC7392246; doi:10.1371/journal.pone.0236619)
Supplement: S1 Table — (XLSX) [file pone.0236619.s001.xlsx]

## Sheet: Table S1
Table S1. Countries and states utilized in this study.
Type	Country/State	Start date	End date	Level	update	URL/Notes
US State	Alabama	2020-03-18	2020-04-30	State	2020-05-03	https://www.wsj.com/articles/a-state-by-state-guide-to-coronavirus-lockdowns-11584749351
US State	Alaska	2020-03-28	2020-04-30	State	2020-05-03	https://www.wsj.com/articles/a-state-by-state-guide-to-coronavirus-lockdowns-11584749351
US State	Arizona	2020-03-31	2020-05-04	State	2020-05-03	https://www.wired.com/story/which-states-reopening-lockdown/
US State	Arkansas	2020-03-19	2020-05-01	State	2020-05-03	https://www.wired.com/story/which-states-reopening-lockdown/
US State	California	2020-03-19	NA	State	2020-04-19	https://www.theguardian.com/world/2020/mar/23/boris-johnson-orders-uk-lockdown-to-be-enforced-by-police
US State	Colorado	2020-03-26	2020-05-01	State	2020-05-03	https://www.wired.com/story/which-states-reopening-lockdown/
US State	Connecticut	2020-03-23	2020-05-20	State	2020-05-27	https://www.ctpost.com/news/coronavirus/slideshow/CT-malls-and-major-retailers-opening-in-phase-1-202512.php
US State	Delaware	2020-03-24	2020-05-08	State	2020-05-19	https://governor.delaware.gov/wp-content/uploads/sites/24/2020/05/Delaware-Economic-Reopening-Guidance_Phase.pdf
US State	Florida	2020-04-03	2020-05-04	State	2020-05-03	https://www.huschblackwell.com/florida-state-by-state-covid-19-guidance
US State	Georgia	2020-04-03	2020-04-24	State	2020-05-03	https://www.wired.com/story/which-states-reopening-lockdown/
US State	Hawaii	2020-03-25	2020-05-31	State	2020-05-03	https://www.wired.com/story/which-states-reopening-lockdown/
US State	Idaho	2020-03-25	2020-05-16	State	2020-05-03	https://www.wired.com/story/which-states-reopening-lockdown/
US State	Illinois	2020-03-21	2020-05-31	State	2020-05-03	https://www.wired.com/story/which-states-reopening-lockdown/
US State	Indiana	2020-03-24	2020-05-04	State	2020-05-03	https://www.cnbc.com/2020/04/30/coronavirus-states-lifting-stay-at-home-orders-reopening-businesses.html
US State	Iowa	2020-03-25	2020-05-01	State	2020-05-03	https://www.wired.com/story/which-states-reopening-lockdown/
US State	Kansas	2020-03-30	2020-05-04	State	2020-05-03	https://www.wired.com/story/which-states-reopening-lockdown/
US State	Kentucky	2020-03-23	2020-05-20	State	2020-05-03	https://www.wired.com/story/which-states-reopening-lockdown/
US State	Louisiana	2020-03-23	2020-05-15	State	2020-05-19	https://gov.louisiana.gov/index.cfm/newsroom/detail/2488?mod=article_inline
US State	Maine	2020-04-02	2020-06-01	State	2020-05-03	https://www.wired.com/story/which-states-reopening-lockdown/
US State	Maryland	2020-03-30	NA	State	2020-05-03	https://www.wired.com/story/which-states-reopening-lockdown/
US State	Massachusetts	2020-03-24	2020-05-25	State	2020-05-27	https://www.bostonglobe.com/2020/05/25/metro/what-you-need-know-about-this-weeks-reopening/?p1=Article_Inline_Text_Link
US State	Michigan	2020-03-24	2020-05-28	State	2020-05-10	https://www.nytimes.com/interactive/2020/us/states-reopen-map-coronavirus.html
US State	Minnesota	2020-03-27	2020-05-18	State	2020-05-19	https://mn.gov/deed/newscenter/covid/safework/?mod=article_inline
US State	Mississippi	2020-04-03	2020-04-27	State	2020-05-03	https://www.wired.com/story/which-states-reopening-lockdown/
US State	Missouri	2020-04-03	2020-05-04	State	2020-05-03	https://www.wired.com/story/which-states-reopening-lockdown/
US State	Montana	2020-03-28	2020-04-27	State	2020-05-03	https://www.wired.com/story/which-states-reopening-lockdown/
US State	Nebraska	None	NA	None	2020-06-04	https://www.npr.org/2020/05/01/847413697/midwest-coronavirus-related-restrictions-by-state
US State	Nevada	2020-03-17	2020-05-09	State	2020-05-19	https://eu.rgj.com/story/news/2020/05/07/these-businesses-can-reopen-nevadas-phase-1-reopening/3092295001/
US State	New Hampshire	2020-03-27	2020-05-11	State	2020-05-03	https://www.wired.com/story/which-states-reopening-lockdown/
US State	New Jersey	2020-03-21	NA	State	2020-05-03	https://www.wired.com/story/which-states-reopening-lockdown/
US State	New Mexico	2020-03-24	2020-05-31	State	2020-05-19	https://www.governor.state.nm.us/2020/05/13/state-to-further-modify-public-health-emergency-order/?mod=article_inline
US State	New York	2020-03-22	2020-05-28	State	2020-05-19	https://forward.ny.gov/new-york-state-pause
US State	North Carolina	2020-03-30	2020-05-08	State	2020-05-10	https://www.nytimes.com/interactive/2020/us/states-reopen-map-coronavirus.html
US State	North Dakota	2020-03-30	2020-05-01	State	2020-05-03	https://www.wired.com/story/which-states-reopening-lockdown/
US State	Ohio	2020-03-23	2020-05-12	State	2020-05-03	https://www.wired.com/story/which-states-reopening-lockdown/
US State	Oklahoma	2020-04-01	NA	State	2020-05-03	https://www.cnbc.com/2020/04/30/coronavirus-states-lifting-stay-at-home-orders-reopening-businesses.html
US State	Oregon	2020-03-23	NA	State	2020-04-04	https://edition.cnn.com/2020/03/23/us/coronavirus-which-states-stay-at-home-order-trnd/index.html
US State	Pennsylvania	2020-04-01	2020-05-08	State	2020-05-10	https://www.nytimes.com/interactive/2020/us/states-reopen-map-coronavirus.html
US State	Rhode Island	2020-03-30	2020-05-09	State	2020-05-03	https://www.wired.com/story/which-states-reopening-lockdown/
US State	South Carolina	2020-04-07	2020-05-04	State	2020-05-10	https://www.nytimes.com/interactive/2020/us/states-reopen-map-coronavirus.html
US State	South Dakota	None	NA	None	2020-06-04	https://www.npr.org/2020/05/01/847413697/midwest-coronavirus-related-restrictions-by-state
US State	Tennessee	2020-04-02	2020-04-29	State	2020-05-03	https://www.wired.com/story/which-states-reopening-lockdown/
US State	Texas	2020-04-02	2020-04-30	State	2020-05-03	https://www.wired.com/story/which-states-reopening-lockdown/
US State	Utah	2020-03-26	2020-05-01	State	2020-05-03	https://www.wired.com/story/which-states-reopening-lockdown/
US State	Vermont	2020-03-25	2020-05-01	State	2020-05-03	https://www.wired.com/story/which-states-reopening-lockdown/
US State	Virginia	2020-03-24	NA	State	2020-05-03	https://www.wired.com/story/which-states-reopening-lockdown/
US State	Washington	2020-03-25	NA	State	2020-05-03	https://www.wired.com/story/which-states-reopening-lockdown/
US State	West Virginia	2020-03-24	2020-05-04	State	2020-05-03	https://www.wired.com/story/which-states-reopening-lockdown/
US State	Wisconsin	2020-03-25	NA	State	2020-05-03	https://www.wired.com/story/which-states-reopening-lockdown/
US State	Wyoming	None	NA	None	2020-06-04	https://www.npr.org/2020/05/01/847416108/west-coronavirus-related-restrictions-by-state
Country	Afghanistan	None	NA	None
Country	Algeria	2020-03-23	2020-04-19	Regional	2020-03-30	https://www.garda.com/crisis24/news-alerts/325896/algeria-government-implements-lockdown-and-curfew-in-blida-and-algiers-march-23-update-7
Country	Andorra	None	NA	None
Country	Antigua and Barbuda	None	NA	None
Country	Armenia	2020-03-24	2020-06-13	National	2020-05-19	https://www.rferl.org/a/covid-19-wrap-may-14-2020/30612084.html
Country	Australia	2020-03-23	2020-05-15	National	2020-05-19	https://uk.reuters.com/article/uk-health-coronavirus-australia/australians-emerge-from-coronavirus-lockdown-to-beers-and-lattes-idUKKBN22R031
Country	Austria	2020-03-16	2020-04-14	National	2020-04-14	https://www.cnbc.com/2020/04/08/coronavirus-some-european-countries-set-to-lift-lockdown-measures.html
Country	Azerbaijan	2020-03-31	2020-05-04	National	2020-05-10	https://az.usembassy.gov/covid-19-information-for-azerbaijan/
Country	Bahamas	None	NA	None
Country	Bahrain	None	NA	None
Country	Barbados	2020-03-28	2020-05-04	National	2020-05-03	https://gisbarbados.gov.bb/blog/barbados-lockdown-exit-strategy-phase-3/
Country	Belarus	2020-04-07	NA	Regional	2020-04-21	https://www.washingtonpost.com/politics/2020/04/21/belarus-government-is-largely-ignoring-pandemic-heres-why/
Country	Belgium	2020-03-18	2020-05-11	National	2020-05-10	https://www.bbc.com/news/world-europe-52421723
Country	Belize	None	NA	None
Country	Benin	None	NA	None
Country	Bhutan	None	NA	None
Country	Bosnia and Herzegovina	None	NA	None
Country	Brunei	None	NA	None
Country	Burkina Faso	None	NA	None
Country	Burma	None	NA	None
Country	Cabo Verde	None	NA	None
Country	Cambodia	None	NA	None
Country	Cameroon	None	NA	None
Country	Canada	2020-03-13	2020-05-04	Regional	2020-05-10	https://globalnews.ca/news/6920122/coronavirus-heres-how-provinces-plan-to-emerge-from-covid-19-lockdown/
Country	Central African Republic	None	NA	None
Country	Chad	None	NA	None
Country	Chile	2020-03-19	NA	National	2020-03-24	https://nationalpost.com/pmn/health-pmn/chile-announces-nationwide-nightly-curfew-coronavirus-cases-hit-632
Country	Colombia	2020-03-24	2020-05-25	National	2020-05-27	https://www.elespectador.com/noticias/bogota/decretan-alerta-naranja-en-kennedy-localidad-mas-afectada-por-covid-19-en-bogota-articulo-918514
Country	Costa Rica	2020-03-23	NA	National	2020-03-23	https://www.ministeriodesalud.go.cr/index.php/centro-de-prensa/noticias/741-noticias-2020/1582-gobierno-endurece-medidas-sanitarias-para-impedir-contagio-de-covid-19
Country	Croatia	2020-03-18	2020-05-11	National	2020-05-10	https://www.theguardian.com/world/live/2020/may/10/coronavirus-live-news-obama-trumps-covid-19--chaotic-as-global-cases-pass-4-million-mexico-russia-germany-south-korea-deaths-
Country	Cyprus	None	NA	None
Country	Czechia	None	NA	None
Country	Denmark	2020-03-13	2020-05-10	National	2020-04-20	https://www.theguardian.com/world/2020/apr/14/eu-countries-coronavirus-lockdown-italy-spain
Country	Djibouti	None	NA	None
Country	Dominica	None	NA	None
Country	Dominican Republic	2020-03-29	2020-05-20	National	2020-05-19	https://www.as-coa.org/articles/where-coronavirus-latin-america
Country	Ecuador	2020-03-24	2020-06-16	National	2020-05-19	https://www.comunicacion.gob.ec/el-consejo-de-seguridad-acuerda-extender-el-estado-de-excepcion-y-ajustar-el-presupuesto-publico/
Country	Egypt	None	NA	None
Country	Equatorial Guinea	None	NA	None
Country	Eritrea	2020-04-02	2020-04-23	National	2020-04-04	http://www.xinhuanet.com/english/2020-04/02/c_138941459.htm
Country	Estonia	2020-03-12	2020-05-18	National	2020-05-19	https://news.err.ee/1091068/prime-minister-estonia-must-be-ready-for-coronavirus-second-wave
Country	Eswatini	None	NA	None
Country	Finland	2020-03-27	2020-04-16	Regional	2020-03-27	https://yle.fi/uutiset/osasto/news/finland_shuts_down_uusimaa_to_fight_coronavirus/11276242
Country	France	2020-03-17	2020-05-11	National	2020-05-10	https://www.france24.com/en/20200428-live-pm-philippe-unveils-france-s-plan-to-ease-covid-19-lockdown
Country	Gabon	None	NA	None
Country	Gambia	None	NA	None
Country	Georgia	2020-03-31	2020-06-01	National	2020-05-27	https://civil.ge/archives/342486
Country	Germany	2020-03-17	2020-04-30	National	2020-05-03	https://www.theguardian.com/world/live/2020/apr/30/coronavirus-live-news-more-cases-of-covid-linked-syndrome-in-children-as-uk-deaths-top-spain-and-france
Country	Greece	2020-03-23	2020-06-01	National	2020-05-10	https://www.theguardian.com/world/live/2020/may/10/coronavirus-live-news-obama-trumps-covid-19--chaotic-as-global-cases-pass-4-million-mexico-russia-germany-south-korea-deaths-
Country	Grenada	None	NA	None
Country	Guatemala	None	NA	None
Country	Guinea	None	NA	None
Country	Guinea-Bissau	None	NA	None
Country	Guyana	None	NA	None
Country	Haiti	None	NA	None
Country	Holy See	None	NA	None
Country	Hungary	2020-03-28	2020-05-04	National	2020-05-03	https://www.kormany.hu/en/the-prime-minister/news/we-won-first-battle-against-virus
Country	Iceland	None	NA	None
Country	Indonesia	2020-03-26	2020-07-31	Regional	2020-03-26	https://jateng.suara.com/read/2020/03/26/142841/pertama-di-indonesia-walikota-umumkan-tegal-lockdown
Country	Iran	2020-03-24	NA	National	2020-04-20	https://www.rferl.org/a/covid-19-iran-tehran-reopen-afghanistan-russia-azerbaijan/30562733.html
Country	Iraq	2020-03-24	NA	National	2020-04-27	https://uk.reuters.com/article/uk-health-coronavirus-iraq-curfew/iraq-eases-some-lockdown-restrictions-ahead-of-ramadan-idUKKCN2231QX
Country	Ireland	2020-03-27	2020-05-18	National	2020-05-10	https://www.theguardian.com/world/2020/may/02/ireland-extends-covid-19-lockdown-to-18-may-before-phased-exit
Country	Israel	2020-04-02	NA	Regional	2020-04-02	https://www.timesofisrael.com/liveblog-april-2-2020/
Country	Italy	2020-03-09	2020-05-04	National	2020-04-20	https://www.theguardian.com/world/2020/apr/14/eu-countries-coronavirus-lockdown-italy-spain
Country	Jamaica	2020-04-15	2020-04-22	Regional	2020-04-23	https://jis.gov.jm/st-catherine-covid-19-lockdown/
Country	Japan	2020-04-07	2020-05-06	Regional	2020-04-08	https://www.scmp.com/news/asia/east-asia/article/3078955/coronavirus-japans-major-cities-go-quiet-after-state-emergency
Country	Kazakhstan	None	NA	None
Country	Kenya	None	NA	None
Country	Korea, South	None	NA	None
Country	Kosovo	None	NA	None
Country	Kuwait	None	NA	None
Country	Kyrgyzstan	None	NA	None
Country	Laos	None	NA	None
Country	Latvia	None	NA	None
Country	Lebanon	2020-03-22	2020-05-18	National	2020-05-19	https://www.arabnews.com/node/1676656/middle-east
Country	Liechtenstein	None	NA	None
Country	Luxembourg	2020-03-18	NA	National	2020-03-24	https://www.15min.lt/naujiena/aktualu/lietuva/vyriausybeje-susauktas-pasitarimas-del-koronaviruso-skelbs-tolimesniu-veiksmu-plana-56-1289458
Country	Malaysia	2020-03-18	2020-06-09	National	2020-05-19	https://en.as.com/en/2020/05/10/other_sports/1589113818_533871.html
Country	Maldives	None	NA	None
Country	Mali	None	NA	None
Country	Malta	None	NA	None
Country	Mauritania	None	NA	None
Country	Moldova	None	NA	None
Country	Monaco	2020-03-14	2020-05-04	National	2020-05-03	https://lagazettedemonaco.com/en/fin-du-confinement-strict-le-4-mai/
Country	Mongolia	None	NA	None
Country	Namibia	None	NA	None
Country	Netherlands	2020-03-16	2020-06-01	National	2020-05-27	https://www.bbc.co.uk/news/explainers-52575313
Country	New Zealand	2020-03-26	2020-05-21	National	2020-04-27	https://www.outlookindia.com/outlooktraveller/travelnews/story/70274/new-zealand-bars-reopen-after-two-months-of-lockdown
Country	Nicaragua	None	NA	None
Country	Niger	None	NA	None
Country	North Macedonia	None	NA	None
Country	Norway	2020-03-12	2020-04-27	National	2020-04-14	https://www.cnbc.com/2020/04/08/coronavirus-some-european-countries-set-to-lift-lockdown-measures.html
Country	Oman	2020-04-10	2020-05-08	Regional	2020-03-25	https://www.thelocal.no/20200324/norway-extends-coronavirus-lockdown-until-after-easter
Country	Pakistan	2020-03-24	2020-05-10	National	2020-05-10	https://gandhara.rferl.org/a/pakistan-to-lift-virus-lockdown-on-may-10-despite-spike-in-cases/30599418.html
Country	Panama	2020-03-25	NA	National	2020-05-19	https://www.laestrella.com.pa/nacional/200511/gobierno-anuncia-apertura-actividad-economica-13-mayo
Country	Philippines	2020-03-23	2020-04-30	Regional	2020-03-12	https://www.philstar.com/headlines/2020/03/12/2000209/travel-and-manila-suspended-march-15-code-red-sublevel-2-raised-over-covid-19?fbclid=IwAR3AAILu_dcJdaSsjyrRDkaPvgc-djCiwGBgTc_13DWyg8E05B3vsxz02PE
Country	Portugal	2020-03-19	2020-05-04	National	2020-05-03	https://uk.reuters.com/article/uk-health-coronavirus-portugal/portugal-relaxes-coronavirus-lockdown-with-sector-by-sector-plan-idUKKBN22C37I
Country	Qatar	2020-03-11	NA	Regional	2020-03-25	https://www.theportugalnews.com/news/state-of-emergency-explained/53448
Country	Romania	2020-03-25	2020-05-12	National	2020-05-27	https://www.garda.com/crisis24/news-alerts/329636/romania-government-to-extend-covid-19-state-of-emergency-by-30-days-from-week-of-april-13-update-5
Country	Russia	2020-03-30	2020-05-11	Regional	2020-05-03	https://www.ft.com/content/4152c8b6-6e71-4801-928c-9c353cd2b8e8
Country	Saint Kitts and Nevis	None	NA	None
Country	Saint Lucia	None	NA	None
Country	Saint Vincent and the Grenadines	None	NA	None
Country	San Marino	None	NA	None
Country	Sao Tome and Principe	None	NA	None
Country	Saudi Arabia	2020-03-26	NA	Regional	2020-03-30	https://www.thestar.com.my/news/regional/2020/03/29/saudi-arabia-puts-fourth-city-on-lockdown-over-coronavirus
Country	Senegal	2020-03-30	NA	National	2020-04-04	https://qz.com/africa/1827789/coronavirus-ghana-senegal-burkina-faso-shut-down/
Country	Serbia	None	NA	None
Country	Seychelles	None	NA	None
Country	Singapore	2020-04-07	2020-06-01	National	2020-04-08	https://www.dw.com/en/coronavirus-what-are-the-lockdown-measures-across-europe/a-52905137
Country	Slovenia	2020-03-14	NA	National	2020-04-27	http://www.sloveniatimes.com/restrictions-remain-no-inter-municipal-movement-during-holidays
Country	Somalia	None	NA	None
Country	South Africa	2020-03-26	2020-05-01	National	2020-05-03	https://www.aljazeera.com/news/2020/05/eat-south-africa-eases-coronavirus-lockdown-200501072927207.html
Country	Spain	2020-03-14	2020-05-11	National	2020-05-10	https://www.theguardian.com/world/2020/may/08/global-report-spain-and-italy-grapple-with-how-to-end-covid-19-lockdown
Country	Suriname	None	NA	None
Country	Sweden	None	NA	None
Country	Switzerland	2020-03-17	2020-05-11	National	2020-04-27	https://www.admin.ch/gov/en/start/documentation/media-releases.msg-id-78818.html
Country	Syria	None	NA	None
Country	Tanzania	None	NA	None
Country	Thailand	2020-03-25	2020-05-03	National	2020-05-03	https://www.straitstimes.com/asia/se-asia/coronavirus-thailand-begins-easing-lockdown-measures
Country	Timor-Leste	None	NA	None
Country	Togo	None	NA	None
Country	Tunisia	2020-03-22	2020-05-04	National	2020-05-03	https://www.garda.com/crisis24/news-alerts/337711/tunisia-lockdown-measures-to-ease-from-may-4-update-8
Country	Turkey	2020-04-11	2020-04-13	National	2020-03-23	https://www.reuters.com/article/us-health-coronavirus-tunisia-army-idUSKBN21A2EH
Country	Uganda	None	NA	None
Country	United Arab Emirates	2020-03-22	2020-04-24	National	2020-05-10	https://www.businessinsider.com/countries-on-lockdown-coronavirus-italy-2020-3?r=US&IR=T#dubai-went-into-a-two-week-lockdown-on-april-4-while-the-rest-of-the-united-arab-emirates-have-been-under-an-overnight-curfew-since-march-26-10
Country	United Kingdom	2020-03-24	2020-06-15	National	2020-05-27	https://www.bbc.co.uk/news/uk-52801727
Country	Uruguay	None	NA	None
Country	US	2020-03-26	2020-05-09	Regional	2020-06-04	Taken as average value of states
Country	Uzbekistan	None	NA	None
Country	Vietnam	None	NA	None
Country	West Bank and Gaza	None	NA	None
Country	Western Sahara	None	NA	None
Country	Zambia	None	NA	None
